# Supplementary material for: 3-Cyano­anilinium nitrate
Source: Acta Crystallogr Sect E Struct Rep Online. 2009 Sep 9;65(Pt 10):o2395. doi: 10.1107/S1600536809034886 (PMC2970298; doi:10.1107/S1600536809034886)
Supplement: Supplementary file 2 [file e-65-o2395-Isup2.hkl]

# 
# h,k,l, Fc-squared, Fo-squared, sigma(Fo-squared) and status flag 
# 
data_I
_shelx_title ' 1                      R =  New: Pbca' 
_shelx_refln_list_code          4 
_shelx_F_calc_maximum      185.32 
_exptl_crystal_F_000       752.00 
_reflns_d_resolution_high  0.7702 
 
loop_ 
 _symmetry_equiv_pos_as_xyz 
 'x, y, z' 
 '-x+1/2, -y, z+1/2' 
 'x+1/2, -y+1/2, -z' 
 '-x, y+1/2, -z+1/2' 
 '-x, -y, -z' 
 'x-1/2, y, -z-1/2' 
 '-x-1/2, y-1/2, z' 
 'x, -y-1/2, z-1/2' 
 
_cell_length_a    10.2100 
_cell_length_b    10.8120 
_cell_length_c    15.3980 
_cell_angle_alpha  90.000 
_cell_angle_beta   90.000 
_cell_angle_gamma  90.000 
 
_shelx_F_squared_multiplier     1.000 
 
loop_ 
 _refln_index_h 
 _refln_index_k 
 _refln_index_l 
 _refln_F_squared_calc 
 _refln_F_squared_meas 
 _refln_F_squared_sigma 
 _refln_observed_status 
   2   0   0      526.38      526.50      8.79 o 
   4   0   0      128.33      100.88      3.77 o 
   6   0   0       80.65       87.95      4.69 o 
   8   0   0      484.08      472.40     23.05 o 
  10   0   0     1828.54     1769.00     99.53 o 
  12   0   0       24.87       43.61     16.34 o 
   2   1   0      181.09      172.63      3.50 o 
   4   1   0     1414.63     1545.00     33.30 o 
   6   1   0       60.27       71.11      3.13 o 
   8   1   0      225.73      232.04      8.97 o 
  10   1   0        0.39        1.79      3.10 o 
  12   1   0       46.07       63.83      6.93 o 
   0   2   0      175.65      112.82      9.51 o 
   2   2   0     2558.52     2561.98     54.29 o 
   4   2   0     2314.23     2517.85     78.98 o 
   6   2   0      874.10      932.74     32.79 o 
   8   2   0       78.17       78.89      4.94 o 
  10   2   0      220.96      195.13     11.73 o 
  12   2   0       29.81       22.56      5.38 o 
   2   3   0     9379.34     8447.86    149.48 o 
   4   3   0      394.98      404.97     11.31 o 
   6   3   0       33.00       42.36      3.29 o 
   8   3   0       97.69       96.00      5.98 o 
  10   3   0      671.92      637.91     30.60 o 
  12   3   0        4.16        1.96      2.92 o 
   0   4   0     1593.68     1498.76     48.02 o 
   2   4   0      220.37      227.86      4.96 o 
   4   4   0      482.05      534.66     15.49 o 
   6   4   0      811.48      755.56     26.58 o 
   8   4   0        0.36        1.45      2.85 o 
  10   4   0       33.25       31.44      5.09 o 
  12   4   0        3.75        5.21      3.92 o 
   2   5   0       91.34       82.81      3.06 o 
   4   5   0      166.68      150.65      6.12 o 
   6   5   0       91.48       98.95      5.73 o 
   8   5   0     1507.52     1409.39     61.28 o 
  10   5   0        0.01        1.86      2.82 o 
  12   5   0        3.51        4.93      3.99 o 
   0   6   0       22.22       27.89      5.89 o 
   2   6   0      564.06      581.03     16.81 o 
   4   6   0      411.84      417.89     15.64 o 
   6   6   0        6.87        9.47      2.34 o 
   8   6   0      481.37      434.04     22.32 o 
  10   6   0       15.04       14.40      4.71 o 
   2   7   0      655.30      655.22     20.41 o 
   4   7   0       41.44       36.29      3.55 o 
   6   7   0       98.06       90.18      6.43 o 
   8   7   0       32.31       37.42      6.01 o 
  10   7   0        0.91        3.95      5.01 o 
   0   8   0      112.59       90.59      6.44 o 
   2   8   0       40.92       43.11      3.35 o 
   4   8   0      400.62      437.73     29.37 o 
   6   8   0      869.88      788.31     35.64 o 
   8   8   0       67.21       69.59      8.88 o 
  10   8   0        7.10       14.46      5.60 o 
   2   9   0      225.80      218.59     15.36 o 
   4   9   0        3.59        5.72      2.38 o 
   6   9   0      208.19      231.33     24.28 o 
   8   9   0       34.86       42.34      7.22 o 
  10   9   0        0.46       -2.65      4.78 o 
   0  10   0       34.64       42.16      5.68 o 
   2  10   0        5.84       14.83      4.85 o 
   4  10   0        6.57       19.52      6.59 o 
   6  10   0       17.36       22.56      5.96 o 
   8  10   0       11.99       29.15      6.89 o 
   2  11   0      184.06      175.79     12.79 o 
   4  11   0        0.04        3.44      3.43 o 
   6  11   0        0.02        1.99      4.18 o 
   0  12   0       11.16       26.36     11.97 o 
   2  12   0       41.83       47.43      7.44 o 
   4  12   0       10.01       10.17      4.97 o 
   2  13   0        0.65       -2.52      4.28 o 
   1   1   1     1927.80     1649.54     13.47 o 
   2   1   1     4443.87     4271.13     43.58 o 
   3   1   1      313.30      375.22      5.10 o 
   4   1   1     3350.82     3679.80     62.14 o 
   5   1   1      137.47      148.32      3.27 o 
   6   1   1       18.46       18.07      1.19 o 
   7   1   1       15.24       19.45      1.49 o 
   8   1   1      370.56      374.22      9.40 o 
   9   1   1      301.82      291.98      8.69 o 
  10   1   1      126.31      123.11      5.00 o 
  11   1   1       65.20       66.01      4.71 o 
  12   1   1        3.30        5.67      2.51 o 
  13   1   1        0.91        3.66      3.17 o 
   0   2   1     3639.16     3327.89     71.09 o 
   1   2   1    12237.85    11845.27    139.51 o 
   2   2   1      121.44       98.19      1.04 o 
   3   2   1      727.80      706.82      6.60 o 
   4   2   1     3823.90     4059.15     65.13 o 
   5   2   1      119.05      133.17      2.74 o 
   6   2   1      405.03      399.46      7.52 o 
   7   2   1        0.85        2.25      0.81 o 
   8   2   1       14.43       21.69      1.60 o 
   9   2   1      377.66      350.14      9.50 o 
  10   2   1       30.84       37.34      3.64 o 
  11   2   1        0.08        4.04      2.29 o 
  12   2   1        0.00       -0.52      2.02 o 
  13   2   1        0.09        1.85      2.82 o 
   1   3   1    12681.45    11958.33    255.46 o 
   2   3   1     5309.58     4926.07     68.17 o 
   3   3   1       57.25       51.77      1.84 o 
   4   3   1      336.55      375.46      7.70 o 
   5   3   1       32.04       29.99      1.21 o 
   6   3   1      901.79      961.89     21.86 o 
   7   3   1       46.67       41.78      2.29 o 
   8   3   1       37.64       49.96      3.39 o 
   9   3   1      462.88      469.36     15.69 o 
  10   3   1      103.01      102.09      5.55 o 
  11   3   1       51.10       60.93      4.43 o 
  12   3   1        4.87        9.85      2.71 o 
   0   4   1    10555.92    10252.81    290.68 o 
   1   4   1     3592.89     3580.92     71.46 o 
   2   4   1       40.02       37.27      1.34 o 
   3   4   1     1777.62     1792.71     24.39 o 
   4   4   1      104.96       90.45      2.68 o 
   5   4   1        5.42        9.44      1.44 o 
   6   4   1      705.73      716.98     18.52 o 
   7   4   1     1146.79     1124.53     30.24 o 
   8   4   1       68.92       72.57      3.80 o 
   9   4   1       53.97       48.13      3.46 o 
  10   4   1        0.24        0.90      2.51 o 
  11   4   1        0.39       -1.78      2.06 o 
  12   4   1       13.81        9.45      2.92 o 
   1   5   1      146.01      146.31      3.42 o 
   2   5   1      521.02      581.02     14.15 o 
   3   5   1      829.22      735.53     11.75 o 
   4   5   1        7.46        9.86      1.37 o 
   5   5   1      143.88      147.67      4.50 o 
   6   5   1      779.77      812.07     22.12 o 
   7   5   1      135.59      125.15      4.91 o 
   8   5   1       41.94       48.63      3.23 o 
   9   5   1        7.99        5.19      2.08 o 
  10   5   1        0.03        2.66      1.85 o 
  11   5   1        0.05        0.74      2.15 o 
  12   5   1       28.19       26.61      4.40 o 
   0   6   1     1396.70     1275.30     36.45 o 
   1   6   1      429.29      433.49      9.84 o 
   2   6   1       36.08       52.92      2.56 o 
   3   6   1       64.45       59.00      2.30 o 
   4   6   1      700.46      624.09     15.92 o 
   5   6   1       32.60       30.32      2.13 o 
   6   6   1       34.93       32.65      2.83 o 
   7   6   1       78.47       70.08      3.60 o 
   8   6   1       15.59       19.82      2.81 o 
   9   6   1        4.04        6.45      2.99 o 
  10   6   1      126.08      111.47      7.88 o 
  11   6   1        8.77       12.57      3.26 o 
   1   7   1       80.25       67.23      2.82 o 
   2   7   1      575.73      554.55     13.28 o 
   3   7   1       20.13       22.84      2.58 o 
   4   7   1        2.40        0.06      1.07 o 
   5   7   1       85.85       85.34      3.91 o 
   6   7   1        8.01       11.48      2.22 o 
   7   7   1       76.79       86.64      5.47 o 
   8   7   1        1.41        0.86      2.13 o 
   9   7   1       48.53       40.63      4.37 o 
  10   7   1       24.26       24.38      4.29 o 
  11   7   1       11.70        7.87      3.42 o 
   0   8   1       42.44       51.98      3.57 o 
   1   8   1      149.84      150.91      5.23 o 
   2   8   1       48.32       45.08      2.38 o 
   3   8   1        4.25        6.10      1.46 o 
   4   8   1      733.94      726.66     22.61 o 
   5   8   1       22.20       23.18      2.53 o 
   6   8   1      176.31      183.91      8.94 o 
   7   8   1       75.34       71.68      5.21 o 
   8   8   1       17.42       28.72      4.15 o 
   9   8   1       33.32       41.17      4.97 o 
  10   8   1        0.00        4.96      3.19 o 
   1   9   1      174.51      174.25      6.46 o 
   2   9   1      201.21      194.57      6.49 o 
   3   9   1        3.60       13.46      2.40 o 
   4   9   1      115.96      102.14      5.19 o 
   5   9   1        2.85        4.38      2.31 o 
   6   9   1      144.02      163.01      8.89 o 
   7   9   1       14.69       20.00      3.86 o 
   8   9   1        0.86        1.69      2.59 o 
   9   9   1        0.20        5.35      3.51 o 
  10   9   1        0.11       -1.01      3.25 o 
   0  10   1        0.51        6.35      3.18 o 
   1  10   1       18.89       19.49      2.28 o 
   2  10   1       80.72       74.15      5.00 o 
   3  10   1       16.65       23.76      2.95 o 
   4  10   1        4.14        6.59      2.51 o 
   5  10   1       72.76       70.20      5.68 o 
   6  10   1       18.22       19.95      4.21 o 
   7  10   1        5.08        3.43      2.84 o 
   8  10   1        2.88        2.70      3.05 o 
   9  10   1        6.76        5.58      4.15 o 
   1  11   1        0.83        1.04      1.79 o 
   2  11   1       30.02       28.35      3.36 o 
   3  11   1        1.76        6.32      2.73 o 
   4  11   1       48.08       46.14      5.39 o 
   5  11   1       14.49       17.64      3.86 o 
   6  11   1       27.96       32.94      5.05 o 
   7  11   1        1.57        4.55      3.40 o 
   0  12   1       22.49       23.89      7.12 o 
   1  12   1       12.08       14.95      3.21 o 
   2  12   1        2.34        2.88      2.78 o 
   3  12   1        5.60        0.58      2.37 o 
   4  12   1       14.54       15.31      4.50 o 
   5  12   1        1.97       13.18      6.09 o 
   1  13   1        6.40        4.74      3.62 o 
   2  13   1        0.73        0.10      3.50 o 
   1   0   2      393.66      366.44      3.21 o 
   2   0   2      113.14      106.71      3.14 o 
   3   0   2      482.38      550.59     13.35 o 
   4   0   2     2563.00     2771.72     65.55 o 
   5   0   2      590.28      669.60     28.12 o 
   6   0   2      293.91      363.58     15.49 o 
   7   0   2      940.69     1052.96     43.62 o 
   8   0   2        3.12        6.75      2.02 o 
   9   0   2       30.69       25.36      2.97 o 
  10   0   2        0.81        0.48      2.50 o 
  11   0   2      348.91      304.05     15.01 o 
  12   0   2        1.11        0.52      2.81 o 
  13   0   2        1.80       -0.03      3.46 o 
   1   1   2       73.35       63.73      0.73 o 
   2   1   2    18440.55    19086.00    273.75 o 
   3   1   2       76.39       85.31      1.76 o 
   4   1   2        0.36        6.18      0.82 o 
   5   1   2      161.37      199.30      3.90 o 
   6   1   2     1305.96     1459.76     28.75 o 
   7   1   2       30.37       29.89      1.68 o 
   8   1   2     1089.66     1143.44     27.32 o 
   9   1   2       27.48       34.24      2.40 o 
  10   1   2      172.98      176.60      6.56 o 
  11   1   2        5.19        4.76      1.97 o 
  12   1   2      119.04      117.65      7.06 o 
  13   1   2       17.83       16.16      4.38 o 
   0   2   2    16868.57    17859.33    743.83 o 
   1   2   2       75.36       99.77      1.50 o 
   2   2   2     6423.65     6284.43     68.20 o 
   3   2   2      107.55      121.02      1.79 o 
   4   2   2     1466.67     1632.77     25.94 o 
   5   2   2      389.03      414.59      7.07 o 
   6   2   2       12.36       18.22      1.10 o 
   7   2   2      269.14      286.86      6.52 o 
   8   2   2      291.55      265.26      6.92 o 
   9   2   2       43.53       36.81      2.26 o 
  10   2   2      470.58      455.31     16.22 o 
  11   2   2       86.68       94.16      6.27 o 
  12   2   2        0.00        0.17      2.09 o 
  13   2   2        1.49        5.11      2.96 o 
   1   3   2     3543.78     3399.27     76.12 o 
   2   3   2     1462.59     1281.43     17.72 o 
   3   3   2      854.35      885.51     11.80 o 
   4   3   2     1407.14     1480.78     21.87 o 
   5   3   2       95.30      112.15      2.10 o 
   6   3   2        8.52        6.05      0.89 o 
   7   3   2       21.40       19.02      1.34 o 
   8   3   2       59.57       62.29      3.32 o 
   9   3   2      132.51      131.35      5.75 o 
  10   3   2       16.25       16.92      2.44 o 
  11   3   2       37.29       44.43      5.76 o 
  12   3   2        2.50        2.05      2.21 o 
   0   4   2     1231.44     1063.88     26.41 o 
   1   4   2      316.05      293.61      5.48 o 
   2   4   2      824.80      832.38     13.14 o 
   3   4   2     1435.08     1422.89     22.44 o 
   4   4   2      150.70      187.61      3.85 o 
   5   4   2       76.68       81.16      2.73 o 
   6   4   2       39.42       38.10      2.12 o 
   7   4   2        4.48        5.35      1.36 o 
   8   4   2       54.53       49.70      3.10 o 
   9   4   2        0.03       -1.41      1.41 o 
  10   4   2       31.69       32.85      3.49 o 
  11   4   2        6.68       10.07      3.21 o 
  12   4   2       25.06       24.10      4.21 o 
   1   5   2      135.68      139.98      3.65 o 
   2   5   2      585.93      539.30      9.85 o 
   3   5   2     1454.43     1350.44     23.97 o 
   4   5   2        6.94        9.00      1.25 o 
   5   5   2      117.62      124.84      3.90 o 
   6   5   2       53.25       48.12      2.50 o 
   7   5   2       18.10       22.22      2.39 o 
   8   5   2       48.11       57.40      3.96 o 
   9   5   2       61.24       61.78      4.63 o 
  10   5   2       40.71       33.90      3.91 o 
  11   5   2        3.37        3.83      2.59 o 
  12   5   2       39.63       48.79      5.86 o 
   0   6   2     2188.12     2056.32     61.39 o 
   1   6   2      618.98      599.24     13.71 o 
   2   6   2     1025.68      990.15     20.10 o 
   3   6   2     1068.34     1000.93     19.62 o 
   4   6   2      354.85      351.36      9.14 o 
   5   6   2      207.61      204.78      6.02 o 
   6   6   2      307.15      299.20     10.87 o 
   7   6   2       13.53       15.52      3.51 o 
   8   6   2       27.53       33.12      3.33 o 
   9   6   2        5.38        3.84      2.11 o 
  10   6   2       43.15       39.49      4.21 o 
  11   6   2        0.02        3.50      2.51 o 
   1   7   2       18.39       23.49      1.86 o 
   2   7   2      508.84      501.38     11.47 o 
   3   7   2        8.62       16.42      1.34 o 
   4   7   2      208.17      192.02      6.58 o 
   5   7   2       19.96       20.20      1.95 o 
   6   7   2      594.76      574.96     20.47 o 
   7   7   2        0.05        5.16      3.17 o 
   8   7   2       97.20       98.74      6.06 o 
   9   7   2        1.55        0.38      1.93 o 
  10   7   2       12.60       17.14      3.63 o 
  11   7   2        3.04        9.25      3.43 o 
   0   8   2      270.37      269.42      9.93 o 
   1   8   2      295.81      274.79      7.80 o 
   2   8   2       26.68       37.04      2.24 o 
   3   8   2       87.81       83.74      3.07 o 
   4   8   2        0.36        1.18      1.33 o 
   5   8   2       23.49       18.07      2.77 o 
   6   8   2       47.33       47.06      4.17 o 
   7   8   2       17.07       17.58      2.89 o 
   8   8   2        0.66        1.79      2.23 o 
   9   8   2        0.12        2.58      2.53 o 
  10   8   2       76.68       71.47      7.10 o 
   1   9   2        7.10        8.11      1.78 o 
   2   9   2       19.66       17.46      1.78 o 
   3   9   2       12.89       17.18      2.17 o 
   4   9   2       65.90       66.44      4.83 o 
   5   9   2       93.63      100.34      6.65 o 
   6   9   2       15.79       25.25      3.51 o 
   7   9   2       35.60       40.26      4.87 o 
   8   9   2       27.46       23.66      4.61 o 
   9   9   2        0.10       -0.02      2.49 o 
  10   9   2        1.28       -1.31      2.82 o 
   0  10   2       75.27       76.33      5.72 o 
   1  10   2        1.62        8.19      2.06 o 
   2  10   2       58.78       68.80      4.74 o 
   3  10   2       18.11       28.35      3.06 o 
   4  10   2      191.23      187.29      9.41 o 
   5  10   2       51.49       54.29      4.68 o 
   6  10   2        1.09       -2.88      2.88 o 
   7  10   2        1.39        1.80      2.70 o 
   8  10   2        3.75       12.35      3.74 o 
   9  10   2        1.29        4.75      3.46 o 
   1  11   2       16.24       19.79      2.73 o 
   2  11   2        5.76        7.11      2.51 o 
   3  11   2       11.59       12.74      2.85 o 
   4  11   2        0.04        1.02      2.16 o 
   5  11   2        7.42        2.24      2.89 o 
   6  11   2        1.17       -0.67      2.61 o 
   7  11   2        2.57        6.01      4.09 o 
   0  12   2       79.45       79.98     10.05 o 
   1  12   2        0.00        1.17      2.12 o 
   2  12   2        3.19        3.24      2.26 o 
   3  12   2       30.71       28.46      4.76 o 
   4  12   2        1.34        2.04      2.95 o 
   5  12   2       41.76       48.16      6.75 o 
   1  13   2        0.78        3.03      3.99 o 
   2  13   2        0.12        0.47      3.79 o 
   1   1   3      193.38      154.09      1.92 o 
   2   1   3     4500.30     4690.26     60.31 o 
   3   1   3     1517.83     1547.47     22.52 o 
   4   1   3       96.31       89.80      2.77 o 
   5   1   3      541.02      603.16     13.28 o 
   6   1   3       12.62       15.65      1.32 o 
   7   1   3      197.42      221.04      5.89 o 
   8   1   3      141.09      146.07      4.99 o 
   9   1   3       49.41       45.69      2.95 o 
  10   1   3       20.17       20.88      2.12 o 
  11   1   3       38.30       44.65      3.48 o 
  12   1   3       55.11       56.96      4.98 o 
  13   1   3       13.76        9.96      3.33 o 
   0   2   3      965.43      801.18     13.45 o 
   1   2   3     2454.57     2644.12     28.93 o 
   2   2   3     1725.69     1843.30     25.27 o 
   3   2   3     1006.08     1046.03     11.33 o 
   4   2   3     3685.42     4012.09    114.84 o 
   5   2   3     1165.06     1416.48     29.52 o 
   6   2   3     1271.07     1335.19     26.25 o 
   7   2   3      149.91      176.28      4.60 o 
   8   2   3       37.44       39.01      2.02 o 
   9   2   3      139.94      137.60      4.69 o 
  10   2   3       32.36       44.52      3.45 o 
  11   2   3       68.06       68.04      5.36 o 
  12   2   3      113.10       99.83      7.67 o 
   1   3   3      561.62      489.53      7.00 o 
   2   3   3     1308.95     1410.30     18.54 o 
   3   3   3      224.84      256.51      4.33 o 
   4   3   3      175.90      157.29      2.54 o 
   5   3   3      230.07      250.17      4.45 o 
   6   3   3      488.34      484.65      9.42 o 
   7   3   3       97.28      101.47      2.86 o 
   8   3   3        2.47        6.38      1.43 o 
   9   3   3       12.19       12.69      2.10 o 
  10   3   3       13.44       16.54      2.79 o 
  11   3   3        2.02        2.58      1.94 o 
  12   3   3      122.27      115.91      7.58 o 
   0   4   3     1426.08     1276.40     32.91 o 
   1   4   3      320.69      311.00      6.63 o 
   2   4   3       87.24       88.55      2.66 o 
   3   4   3     1928.00     1990.27     35.51 o 
   4   4   3     1038.04     1012.23     20.19 o 
   5   4   3       74.11       66.64      1.77 o 
   6   4   3       68.23       69.15      2.64 o 
   7   4   3       11.93       19.60      2.23 o 
   8   4   3        0.01       -0.22      1.42 o 
   9   4   3        0.46        1.36      1.72 o 
  10   4   3       32.01       28.21      3.49 o 
  11   4   3       49.74       51.91      4.66 o 
  12   4   3        2.01        4.53      2.41 o 
   1   5   3      586.06      558.97     24.65 o 
   2   5   3      111.99      107.78      2.48 o 
   3   5   3        2.56        3.35      1.01 o 
   4   5   3        8.07        7.70      0.99 o 
   5   5   3      130.80      131.66      4.98 o 
   6   5   3       58.20       64.06      3.98 o 
   7   5   3       10.10       12.42      2.04 o 
   8   5   3        6.22        9.06      2.17 o 
   9   5   3       40.22       41.55      3.84 o 
  10   5   3       27.31       34.40      3.84 o 
  11   5   3        0.97       -0.18      2.04 o 
  12   5   3        7.89        7.39      3.42 o 
   0   6   3     1679.00     1425.24     74.36 o 
   1   6   3      178.60      176.49      4.42 o 
   2   6   3      355.42      350.47      7.86 o 
   3   6   3      446.82      442.69      8.93 o 
   4   6   3      496.03      425.11      9.93 o 
   5   6   3      741.11      678.26     22.75 o 
   6   6   3        5.36        9.06      2.15 o 
   7   6   3        5.31        4.23      1.77 o 
   8   6   3       15.45       16.89      2.48 o 
   9   6   3       29.98       40.25      4.16 o 
  10   6   3       51.00       52.27      4.84 o 
  11   6   3       19.83       31.32      5.10 o 
   1   7   3      258.29      239.07      6.10 o 
   2   7   3       45.03       38.74      2.08 o 
   3   7   3       10.47       11.45      1.52 o 
   4   7   3      431.17      384.08     11.19 o 
   5   7   3       37.10       35.17      3.40 o 
   6   7   3      582.13      557.23     21.35 o 
   7   7   3        2.02        6.55      2.18 o 
   8   7   3       11.11       16.52      3.49 o 
   9   7   3       16.02       22.07      3.33 o 
  10   7   3        0.47        3.23      2.92 o 
  11   7   3        0.49        2.47      3.02 o 
   0   8   3       94.48       95.17      5.15 o 
   1   8   3        0.33        4.03      1.67 o 
   2   8   3       11.04       15.34      1.58 o 
   3   8   3       43.37       37.45      2.03 o 
   4   8   3       99.57       92.97      4.92 o 
   5   8   3       41.75       39.93      3.65 o 
   6   8   3        4.34        2.84      2.13 o 
   7   8   3       18.44       18.20      2.92 o 
   8   8   3        5.21        6.86      2.52 o 
   9   8   3        4.61        7.67      3.15 o 
  10   8   3        1.42        3.62      3.06 o 
   1   9   3        0.27        4.12      1.60 o 
   2   9   3      186.01      157.50      5.27 o 
   3   9   3       18.57       22.48      2.46 o 
   4   9   3       53.75       61.50      4.34 o 
   5   9   3       80.78       88.84      6.16 o 
   6   9   3      194.46      168.74      9.15 o 
   7   9   3        1.42        5.89      3.00 o 
   8   9   3        1.10        6.89      3.16 o 
   9   9   3        6.17        6.75      3.44 o 
   0  10   3       90.58       76.73      5.62 o 
   1  10   3        5.06        5.82      1.56 o 
   2  10   3       22.17       24.14      2.81 o 
   3  10   3       15.75       20.98      3.14 o 
   4  10   3      370.27      373.61     16.83 o 
   5  10   3       38.96       38.80      4.43 o 
   6  10   3      149.34      156.30     10.29 o 
   7  10   3        0.72        0.37      2.47 o 
   8  10   3        6.45        4.42      3.27 o 
   1  11   3       17.58       23.20      3.36 o 
   2  11   3        3.31        6.25      2.40 o 
   3  11   3        5.31        7.82      2.61 o 
   4  11   3       48.33       56.39      5.63 o 
   5  11   3        2.97        1.61      2.82 o 
   6  11   3       20.14       22.04      5.03 o 
   7  11   3        4.62       11.74      4.44 o 
   0  12   3        9.43        8.21      4.85 o 
   1  12   3        0.31        2.43      2.14 o 
   2  12   3       39.95       52.20      5.83 o 
   3  12   3       23.86       28.27      4.36 o 
   4  12   3       10.48       12.24      3.90 o 
   5  12   3        2.96        5.03      3.43 o 
   1  13   3        0.11        1.32      4.34 o 
   0   0   4    19897.21    21397.30    725.87 o 
   1   0   4     9260.37     9739.23    241.30 o 
   2   0   4     1073.34     1087.36     20.19 o 
   3   0   4     1843.00     1842.23     40.38 o 
   4   0   4     1363.52     1619.76     43.69 o 
   5   0   4       21.19       13.07      1.37 o 
   6   0   4      106.92       79.84      3.85 o 
   7   0   4      150.21      145.49      5.64 o 
   8   0   4       49.24       53.62      3.65 o 
   9   0   4       65.59       59.99      4.34 o 
  10   0   4      485.05      454.78     19.15 o 
  11   0   4      109.07       89.95      6.90 o 
  12   0   4        7.05       14.65      5.37 o 
   1   1   4       88.63       99.38      1.31 o 
   2   1   4     6697.65     6822.19     94.87 o 
   3   1   4      506.66      534.97      7.82 o 
   4   1   4      557.57      612.50      9.85 o 
   5   1   4      263.53      290.49      7.50 o 
   6   1   4       53.34       63.80      2.94 o 
   7   1   4       73.54       81.71      2.81 o 
   8   1   4      418.69      414.96     11.15 o 
   9   1   4       55.96       48.89      2.99 o 
  10   1   4       44.63       48.43      3.30 o 
  11   1   4       97.75       80.51      4.94 o 
  12   1   4       17.77       29.26      3.77 o 
   0   2   4    18102.46    17584.71    446.54 o 
   1   2   4      498.46      534.61      5.59 o 
   2   2   4     2038.95     2203.24     19.41 o 
   3   2   4     2735.19     2832.10     52.00 o 
   4   2   4       30.00       44.21      2.18 o 
   5   2   4      631.77      659.00     15.86 o 
   6   2   4        0.81        4.12      1.40 o 
   7   2   4        0.04        0.74      0.80 o 
   8   2   4       33.06       28.88      1.81 o 
   9   2   4       31.54       33.63      2.19 o 
  10   2   4      252.12      240.66      9.10 o 
  11   2   4        1.30        0.44      1.81 o 
  12   2   4       43.65       44.46      5.00 o 
   1   3   4      684.66      600.86      9.09 o 
   2   3   4        0.01       10.88      0.74 o 
   3   3   4      293.30      295.70      5.23 o 
   4   3   4       95.09      109.91      2.64 o 
   5   3   4       30.09       44.47      1.69 o 
   6   3   4      298.61      287.39      6.44 o 
   7   3   4        0.56        2.43      1.14 o 
   8   3   4       25.42       26.42      2.67 o 
   9   3   4        2.39        4.40      2.53 o 
  10   3   4       40.20       33.84      3.57 o 
  11   3   4        4.64        5.73      2.48 o 
  12   3   4        7.01        4.20      2.43 o 
   0   4   4       11.66        9.76      1.48 o 
   1   4   4      549.10      571.77      9.79 o 
   2   4   4       28.59       31.66      1.87 o 
   3   4   4     1002.98      961.88     18.04 o 
   4   4   4        1.47        3.74      0.76 o 
   5   4   4        0.61        2.20      0.88 o 
   6   4   4        0.71        4.02      1.39 o 
   7   4   4       61.04       73.43      3.84 o 
   8   4   4      141.59      142.42      7.38 o 
   9   4   4       62.04       63.04      4.45 o 
  10   4   4        2.38        4.27      2.16 o 
  11   4   4        0.10        6.60      2.54 o 
  12   4   4       26.82       27.71      4.42 o 
   1   5   4       11.61       12.51      1.08 o 
   2   5   4       96.11       98.78      2.52 o 
   3   5   4     1442.17     1482.96     30.18 o 
   4   5   4      399.60      412.49      9.11 o 
   5   5   4      198.92      198.31      5.37 o 
   6   5   4        3.31        4.35      1.48 o 
   7   5   4       78.34       74.45      4.48 o 
   8   5   4       54.82       58.23      5.04 o 
   9   5   4       52.16       59.50      4.90 o 
  10   5   4       30.01       36.16      3.88 o 
  11   5   4       62.65       64.35      6.27 o 
  12   5   4        0.09       -1.70      3.20 o 
   0   6   4      818.34      701.66     23.21 o 
   1   6   4        0.00        1.13      0.87 o 
   2   6   4       16.42       21.86      1.30 o 
   3   6   4       45.08       43.40      1.62 o 
   4   6   4        0.87        1.78      0.77 o 
   5   6   4      166.96      147.96      5.99 o 
   6   6   4        8.02        6.33      1.86 o 
   7   6   4        1.48        5.09      1.93 o 
   8   6   4        0.91        7.85      2.45 o 
   9   6   4        2.50        1.36      1.75 o 
  10   6   4       47.39       61.72      6.00 o 
  11   6   4        6.26        6.45      3.22 o 
   1   7   4        0.06        3.01      1.03 o 
   2   7   4      729.65      708.30     21.23 o 
   3   7   4       85.99       85.65      3.22 o 
   4   7   4       15.72       22.00      1.94 o 
   5   7   4      286.06      276.89     12.11 o 
   6   7   4       58.65       56.23      3.95 o 
   7   7   4        4.47        1.97      2.03 o 
   8   7   4      145.91      157.06      8.35 o 
   9   7   4        0.48        0.55      2.20 o 
  10   7   4        2.96        4.83      3.10 o 
  11   7   4       30.35       34.08      5.75 o 
   0   8   4       28.06       24.62      3.21 o 
   1   8   4       92.58       81.00      3.35 o 
   2   8   4        1.69        2.64      1.32 o 
   3   8   4        0.38        1.38      1.07 o 
   4   8   4      361.05      357.70     13.62 o 
   5   8   4       69.01       67.49      4.63 o 
   6   8   4      321.01      298.26     12.77 o 
   7   8   4       28.36       31.75      4.09 o 
   8   8   4        3.13        5.58      2.72 o 
   9   8   4        1.71        1.74      2.79 o 
  10   8   4        3.18        6.70      3.62 o 
   1   9   4        4.61        6.58      1.52 o 
   2   9   4       15.39       18.09      2.15 o 
   3   9   4       37.38       39.47      3.81 o 
   4   9   4        5.24        1.32      2.23 o 
   5   9   4       12.15       16.70      2.92 o 
   6   9   4       10.07       11.63      3.54 o 
   7   9   4        5.15        0.00      2.09 o 
   8   9   4       14.06       15.87      3.87 o 
   9   9   4        0.51        0.92      2.61 o 
   0  10   4        2.11        2.00      2.88 o 
   1  10   4        1.01        7.08      2.18 o 
   2  10   4        0.23        4.63      2.59 o 
   3  10   4       69.28       82.06      5.49 o 
   4  10   4       30.96       32.14      4.33 o 
   5  10   4      191.14      204.06     12.01 o 
   6  10   4        0.28        4.82      3.65 o 
   7  10   4       17.89       16.78      4.42 o 
   8  10   4        7.90        1.61      2.89 o 
   1  11   4        0.08        0.69      1.75 o 
   2  11   4        1.72       -1.00      2.05 o 
   3  11   4       36.19       37.07      4.57 o 
   4  11   4        0.00        2.29      2.34 o 
   5  11   4        0.16       -1.33      2.65 o 
   6  11   4       13.13       13.78      4.10 o 
   7  11   4        2.26       12.30      4.21 o 
   0  12   4       49.50       66.14     10.63 o 
   1  12   4        0.06        2.12      2.54 o 
   2  12   4        1.24        4.28      4.02 o 
   3  12   4       36.36       42.45      5.62 o 
   4  12   4        9.43       11.84      4.18 o 
   5  12   4        0.96        1.77      2.99 o 
   1   1   5     4075.11     4218.74     57.85 o 
   2   1   5      330.10      311.71      4.28 o 
   3   1   5       27.26       26.24      1.60 o 
   4   1   5        4.81        7.30      1.01 o 
   5   1   5       96.82       92.24      2.42 o 
   6   1   5      215.97      246.02      5.98 o 
   7   1   5      209.39      207.73      5.40 o 
   8   1   5        9.09       11.87      1.56 o 
   9   1   5       41.78       42.89      2.67 o 
  10   1   5      105.62       94.67      4.23 o 
  11   1   5        3.30        0.21      1.61 o 
  12   1   5        1.23        7.12      4.09 o 
   0   2   5       19.30       18.72      1.20 o 
   1   2   5     1802.53     1922.15     31.86 o 
   2   2   5        0.40        1.16      0.61 o 
   3   2   5       66.41       59.80      1.13 o 
   4   2   5       81.10       66.12      1.84 o 
   5   2   5      592.52      670.57     12.47 o 
   6   2   5      398.10      403.85      8.87 o 
   7   2   5       65.22       60.97      3.48 o 
   8   2   5       12.51       15.05      1.81 o 
   9   2   5       77.92       77.57      3.47 o 
  10   2   5       14.83        8.94      2.11 o 
  11   2   5        1.60        5.52      2.40 o 
  12   2   5        0.46        0.18      1.91 o 
   1   3   5     1089.82     1118.34     22.99 o 
   2   3   5     1186.75     1157.33     14.49 o 
   3   3   5       62.12       69.69      1.90 o 
   4   3   5     1883.81     1922.84     45.50 o 
   5   3   5      532.30      510.56     10.77 o 
   6   3   5      410.97      416.79     10.54 o 
   7   3   5       67.56       68.53      2.73 o 
   8   3   5       20.67       26.22      2.15 o 
   9   3   5       14.45       16.71      2.93 o 
  10   3   5        9.22       14.00      2.62 o 
  11   3   5       14.47       12.51      3.12 o 
  12   3   5       64.49       62.43      6.29 o 
   0   4   5      310.00      275.58     22.13 o 
   1   4   5      932.96      897.90     14.97 o 
   2   4   5       22.26       19.53      0.91 o 
   3   4   5      299.07      341.35      7.25 o 
   4   4   5      399.17      365.77      7.46 o 
   5   4   5      611.65      606.22     12.79 o 
   6   4   5       49.17       53.54      2.79 o 
   7   4   5      153.75      164.86      5.64 o 
   8   4   5       47.27       56.34      4.00 o 
   9   4   5        0.14        4.54      2.89 o 
  10   4   5        6.16       11.32      2.56 o 
  11   4   5        2.57        2.46      2.50 o 
  12   4   5        6.73        7.81      3.18 o 
   1   5   5     1078.04     1091.29     24.06 o 
   2   5   5      316.54      347.82      9.37 o 
   3   5   5        9.11        8.68      2.11 o 
   4   5   5      105.67      112.52      3.74 o 
   5   5   5       24.62       24.04      1.85 o 
   6   5   5       33.10       37.24      2.11 o 
   7   5   5       67.55       70.07      4.22 o 
   8   5   5       40.90       38.02      3.36 o 
   9   5   5        0.06       -0.97      1.85 o 
  10   5   5       27.84       37.72      4.47 o 
  11   5   5       54.27       54.39      5.71 o 
   0   6   5     1129.65     1035.75     31.74 o 
   1   6   5       36.12       35.01      1.73 o 
   2   6   5      324.19      297.77      6.54 o 
   3   6   5      623.63      599.34     13.73 o 
   4   6   5       26.54       22.15      1.42 o 
   5   6   5      256.49      230.08      6.84 o 
   6   6   5        5.44        6.99      1.80 o 
   7   6   5        0.80        2.34      1.75 o 
   8   6   5       12.70        9.77      2.86 o 
   9   6   5       12.83       12.65      3.52 o 
  10   6   5       40.00       41.42      5.21 o 
  11   6   5        0.01        1.90      2.71 o 
   1   7   5        1.93        2.22      1.16 o 
   2   7   5       14.27       12.13      1.76 o 
   3   7   5       45.42       38.75      3.21 o 
   4   7   5        0.28        2.58      1.34 o 
   5   7   5       15.18       10.73      2.00 o 
   6   7   5       25.10       33.03      3.31 o 
   7   7   5       48.45       52.96      4.86 o 
   8   7   5        8.18       10.77      2.83 o 
   9   7   5       11.71       18.28      3.59 o 
  10   7   5        9.86       14.02      3.70 o 
  11   7   5        0.30        1.66      2.83 o 
   0   8   5       40.16       35.23      3.54 o 
   1   8   5        1.47        4.49      1.49 o 
   2   8   5       45.76       46.22      2.56 o 
   3   8   5       33.86       36.32      2.35 o 
   4   8   5      673.86      636.38     22.10 o 
   5   8   5       42.70       38.55      4.02 o 
   6   8   5      124.32      126.07      7.95 o 
   7   8   5       44.90       43.07      4.68 o 
   8   8   5        1.23       -2.16      2.79 o 
   9   8   5        0.11        5.68      3.72 o 
  10   8   5        0.04        5.07      4.58 o 
   1   9   5        2.15        3.94      1.39 o 
   2   9   5       65.66       59.51      3.66 o 
   3   9   5       16.42       17.37      2.66 o 
   4   9   5       88.06       94.18      6.44 o 
   5   9   5       55.68       56.37      5.00 o 
   6   9   5        6.21       10.07      3.01 o 
   7   9   5        6.59        7.43      2.92 o 
   8   9   5        1.37        3.32      2.69 o 
   9   9   5       19.44       13.46      4.19 o 
   0  10   5       70.24       79.56      9.64 o 
   1  10   5       64.08       57.39      3.80 o 
   2  10   5      116.30      116.12      6.19 o 
   3  10   5       15.17       21.97      3.95 o 
   4  10   5        0.81        0.92      2.18 o 
   5  10   5       14.17       11.93      4.08 o 
   6  10   5        3.35        1.51      2.47 o 
   7  10   5        3.82        4.83      3.20 o 
   8  10   5       10.19        8.17      4.09 o 
   1  11   5        9.02       11.52      2.68 o 
   2  11   5        6.74        5.97      2.70 o 
   3  11   5        6.35        9.07      3.03 o 
   4  11   5       28.57       39.19      5.37 o 
   5  11   5       33.39       33.57      4.79 o 
   6  11   5       54.72       52.42      6.52 o 
   7  11   5        6.71       10.65      4.83 o 
   0  12   5        3.56       -0.02     11.65 o 
   1  12   5       17.67       22.88      5.03 o 
   2  12   5        7.61        7.95      3.40 o 
   3  12   5        1.02       -1.64      3.01 o 
   4  12   5        2.58        8.20      3.64 o 
   0   0   6    34342.71    36243.25   1637.63 o 
   1   0   6      988.18      987.61     65.97 o 
   2   0   6        0.19        3.14      1.26 o 
   3   0   6      302.72      313.51      7.76 o 
   4   0   6      969.21     1069.68     27.58 o 
   5   0   6     2903.99     2984.91     89.67 o 
   6   0   6     1620.91     1734.87     59.86 o 
   7   0   6       37.26       34.36      2.71 o 
   8   0   6       19.54       25.04      3.59 o 
   9   0   6        0.48        0.13      1.74 o 
  10   0   6      571.10      580.75     24.90 o 
  11   0   6       39.65       34.56      5.02 o 
  12   0   6       23.48       25.73      6.44 o 
   1   1   6      644.30      668.59     18.17 o 
   2   1   6     1528.87     1452.73     21.95 o 
   3   1   6        9.54       13.57      1.06 o 
   4   1   6       74.27       99.47      3.89 o 
   5   1   6       18.03       18.49      1.16 o 
   6   1   6       33.92       42.34      1.91 o 
   7   1   6       42.73       38.25      2.46 o 
   8   1   6      259.63      244.22      7.50 o 
   9   1   6        0.08        1.14      1.07 o 
  10   1   6        0.06        1.72      1.99 o 
  11   1   6      110.03       94.46      5.65 o 
  12   1   6        9.99       16.69      3.80 o 
   0   2   6      276.29      219.17     18.69 o 
   1   2   6      492.87      517.51     11.27 o 
   2   2   6      332.97      381.28      6.78 o 
   3   2   6     1351.30     1329.65     19.45 o 
   4   2   6       15.12       25.59      1.19 o 
   5   2   6        9.93       11.34      1.48 o 
   6   2   6       15.07       15.47      1.36 o 
   7   2   6        1.37        1.86      0.92 o 
   8   2   6       25.14       42.51      2.72 o 
   9   2   6      371.74      331.28     11.49 o 
  10   2   6       11.44       18.99      2.69 o 
  11   2   6        4.98        5.67      2.75 o 
  12   2   6        0.17        8.13      3.79 o 
   1   3   6     2415.94     2343.48     36.25 o 
   2   3   6      612.83      601.31     10.70 o 
   3   3   6       85.46       78.66      2.87 o 
   4   3   6      173.52      159.87      3.96 o 
   5   3   6       34.86       39.73      2.01 o 
   6   3   6       51.94       45.75      2.11 o 
   7   3   6       13.66       13.34      1.58 o 
   8   3   6       86.73       87.13      3.72 o 
   9   3   6        5.80        7.34      1.88 o 
  10   3   6       90.25       86.55      6.33 o 
  11   3   6        9.26        8.05      2.86 o 
  12   3   6        7.05        8.32      3.23 o 
   0   4   6      178.11      166.13      9.29 o 
   1   4   6     2498.12     2557.61     47.49 o 
   2   4   6       69.75       67.25      2.10 o 
   3   4   6       93.92       86.23      2.99 o 
   4   4   6      179.32      190.59      4.56 o 
   5   4   6        6.36        6.51      1.38 o 
   6   4   6       52.21       51.74      2.53 o 
   7   4   6        2.27        3.00      1.98 o 
   8   4   6        0.03        4.22      1.80 o 
   9   4   6       21.95       21.82      3.37 o 
  10   4   6       30.80       44.30      4.64 o 
  11   4   6       29.61       33.92      4.43 o 
  12   4   6        5.63        6.03      3.10 o 
   1   5   6       16.94       16.05      1.38 o 
   2   5   6      697.16      673.36     16.68 o 
   3   5   6       54.42       52.77      2.10 o 
   4   5   6       27.66       29.58      1.50 o 
   5   5   6      132.18      111.36      3.32 o 
   6   5   6       55.29       60.86      3.50 o 
   7   5   6       76.42       84.86      5.29 o 
   8   5   6      230.11      208.30     10.43 o 
   9   5   6       56.96       53.48      5.33 o 
  10   5   6        1.18        2.75      2.36 o 
  11   5   6        4.81        2.61      3.05 o 
   0   6   6       11.84       16.55      1.89 o 
   1   6   6       34.64       41.60      2.21 o 
   2   6   6       17.62       17.65      1.44 o 
   3   6   6       78.96       72.32      2.92 o 
   4   6   6      200.79      181.94      5.93 o 
   5   6   6      194.06      192.83      7.51 o 
   6   6   6       61.57       62.44      4.53 o 
   7   6   6       40.95       39.68      3.96 o 
   8   6   6        9.56        9.74      3.73 o 
   9   6   6        3.15        9.02      3.42 o 
  10   6   6        2.30        1.86      2.82 o 
  11   6   6        0.01       -3.08      3.08 o 
   1   7   6       68.46       75.56      2.98 o 
   2   7   6        7.01       11.10      1.54 o 
   3   7   6       32.06       36.26      2.27 o 
   4   7   6       68.68       58.87      3.40 o 
   5   7   6       33.02       30.49      3.50 o 
   6   7   6       29.78       27.45      3.41 o 
   7   7   6        3.97        6.71      2.73 o 
   8   7   6        7.57       14.87      3.58 o 
   9   7   6       35.64       45.77      5.38 o 
  10   7   6        0.94        0.40      2.44 o 
   0   8   6      577.24      609.42     27.43 o 
   1   8   6       52.93       44.08      2.38 o 
   2   8   6        1.54        4.04      1.35 o 
   3   8   6       15.89       24.23      2.71 o 
   4   8   6       94.01       94.00      5.96 o 
   5   8   6       80.74       69.74      5.38 o 
   6   8   6       53.01       52.71      4.98 o 
   7   8   6       11.17       19.63      3.63 o 
   8   8   6        0.09        4.08      2.70 o 
   9   8   6        9.42        4.61      2.89 o 
  10   8   6       18.21       19.97      5.04 o 
   1   9   6      125.93      125.58      5.49 o 
   2   9   6       41.33       41.37      2.95 o 
   3   9   6       12.56       12.71      2.29 o 
   4   9   6       26.60       23.38      3.53 o 
   5   9   6       10.26       17.54      3.66 o 
   6   9   6      142.90      129.09      8.78 o 
   7   9   6       24.97       22.32      3.97 o 
   8   9   6        4.41        3.77      2.96 o 
   9   9   6        9.12        6.82      3.73 o 
   0  10   6        0.97        4.57      4.18 o 
   1  10   6        1.40        1.96      1.55 o 
   2  10   6        3.18        2.02      1.99 o 
   3  10   6       73.65       80.44      6.69 o 
   4  10   6        7.56       12.21      4.00 o 
   5  10   6        1.76       10.68      4.07 o 
   6  10   6       19.64       19.52      3.89 o 
   7  10   6        1.25        1.30      2.75 o 
   8  10   6        1.60        3.00      3.39 o 
   1  11   6        2.67        1.27      2.45 o 
   2  11   6       34.68       33.15      4.21 o 
   3  11   6       27.78       45.77      5.31 o 
   4  11   6        1.05        4.64      3.21 o 
   5  11   6        1.02        7.17      3.31 o 
   6  11   6        0.07        2.63      3.71 o 
   0  12   6        1.27        2.08      5.13 o 
   1  12   6       25.64       43.22      8.04 o 
   2  12   6       19.86       14.44      4.14 o 
   3  12   6        9.13        8.64      3.84 o 
   4  12   6       17.99       28.91      6.15 o 
   1   1   7     1573.26     1744.24     56.03 o 
   2   1   7        2.32        6.63      1.12 o 
   3   1   7      170.45      184.25      3.77 o 
   4   1   7      674.80      692.12     14.97 o 
   5   1   7        6.21        6.70      1.05 o 
   6   1   7       95.85       78.69      2.68 o 
   7   1   7       87.08       74.12      2.91 o 
   8   1   7        4.35       10.20      1.56 o 
   9   1   7       55.96       43.20      3.27 o 
  10   1   7        0.16        3.57      1.81 o 
  11   1   7        3.25        0.89      1.89 o 
  12   1   7       12.97       18.28      4.04 o 
   0   2   7     1531.22     1662.33     42.82 o 
   1   2   7       13.40       16.34      1.38 o 
   2   2   7      477.57      567.38     14.79 o 
   3   2   7      690.24      718.22     13.77 o 
   4   2   7      206.95      215.97      3.85 o 
   5   2   7      156.00      186.87      3.88 o 
   6   2   7       22.37       23.91      1.73 o 
   7   2   7        0.13        5.20      2.09 o 
   8   2   7       32.92       32.11      2.59 o 
   9   2   7        8.65        5.31      2.18 o 
  10   2   7       54.46       59.05      4.62 o 
  11   2   7       25.80       29.90      4.26 o 
  12   2   7        1.11        2.43      2.87 o 
   1   3   7     1089.79     1133.88     26.41 o 
   2   3   7       73.79       53.35      1.90 o 
   3   3   7      248.82      250.40      6.93 o 
   4   3   7       91.16       87.72      3.45 o 
   5   3   7      261.39      249.65      7.49 o 
   6   3   7        8.48       15.88      1.72 o 
   7   3   7      195.56      166.67      5.65 o 
   8   3   7       32.75       49.89      2.81 o 
   9   3   7      132.19      116.18      6.08 o 
  10   3   7       16.57       29.83      3.80 o 
  11   3   7       29.42       30.29      4.56 o 
  12   3   7        5.36        7.94      2.99 o 
   0   4   7       74.76       83.08      4.96 o 
   1   4   7     1374.38     1342.37     45.00 o 
   2   4   7       27.09       36.89      2.12 o 
   3   4   7        7.42       11.24      1.81 o 
   4   4   7      136.75      139.83      4.81 o 
   5   4   7      163.34      167.54      6.08 o 
   6   4   7        0.91        1.31      1.55 o 
   7   4   7      111.94       87.65      4.30 o 
   8   4   7       45.36       38.40      3.76 o 
   9   4   7        3.21        6.51      2.60 o 
  10   4   7       36.58       38.47      4.86 o 
  11   4   7        2.14        0.98      2.45 o 
   1   5   7       62.21       63.81      1.95 o 
   2   5   7       84.78       71.68      2.42 o 
   3   5   7      486.66      476.11     13.01 o 
   4   5   7      467.52      449.81     13.30 o 
   5   5   7       43.91       43.85      2.59 o 
   6   5   7      276.51      266.39      9.93 o 
   7   5   7      311.78      271.26     12.42 o 
   8   5   7      121.94      110.76      7.04 o 
   9   5   7       35.36       43.55      4.91 o 
  10   5   7       60.12       56.37      5.81 o 
  11   5   7        7.78        2.00      2.77 o 
   0   6   7      104.84      107.49      4.80 o 
   1   6   7       68.38       68.10      3.05 o 
   2   6   7        2.88        8.02      2.13 o 
   3   6   7       13.34       17.35      2.36 o 
   4   6   7       29.28       40.82      2.68 o 
   5   6   7      488.04      453.13     13.44 o 
   6   6   7        3.64        1.37      1.95 o 
   7   6   7       20.58       14.28      2.93 o 
   8   6   7        0.04       -0.09      2.00 o 
   9   6   7       16.23       14.65      3.52 o 
  10   6   7        6.48        3.09      2.80 o 
  11   6   7        0.00       -0.05      2.45 o 
   1   7   7        4.41       10.40      1.29 o 
   2   7   7        3.77        6.32      1.73 o 
   3   7   7       28.14       35.11      2.93 o 
   4   7   7        3.11        6.12      1.58 o 
   5   7   7       22.82       26.61      3.25 o 
   6   7   7       27.47       28.10      4.25 o 
   7   7   7       52.01       49.06      5.15 o 
   8   7   7       23.76       27.05      4.51 o 
   9   7   7       61.61       54.44      6.30 o 
  10   7   7       17.49       25.55      4.63 o 
   0   8   7      328.34      312.07     18.49 o 
   1   8   7      332.07      339.44     10.55 o 
   2   8   7      129.31      121.34      5.58 o 
   3   8   7        1.09        0.80      1.58 o 
   4   8   7       70.75       73.84      4.86 o 
   5   8   7      110.19       92.50      6.38 o 
   6   8   7        1.32        5.32      2.61 o 
   7   8   7        4.38        5.64      2.81 o 
   8   8   7       67.85       57.92      6.10 o 
   9   8   7       49.09       61.18      7.01 o 
   1   9   7       17.20       28.45      2.89 o 
   2   9   7        0.02        1.34      1.93 o 
   3   9   7        7.99       11.95      2.84 o 
   4   9   7      139.43      158.54      9.20 o 
   5   9   7        6.48        7.44      3.03 o 
   6   9   7       12.42       16.31      3.76 o 
   7   9   7        0.55        2.31      2.59 o 
   8   9   7       13.83       12.40      3.75 o 
   9   9   7       13.61       19.75      5.45 o 
   0  10   7       29.82       40.94      7.15 o 
   1  10   7       11.75       17.20      2.68 o 
   2  10   7        1.88        6.70      2.23 o 
   3  10   7       28.57       28.58      4.08 o 
   4  10   7       49.56       49.31      5.30 o 
   5  10   7        5.44        3.84      2.69 o 
   6  10   7       24.84       32.16      5.04 o 
   7  10   7        4.26        4.03      3.21 o 
   1  11   7       23.45       23.63      4.95 o 
   2  11   7      133.90      130.60     11.35 o 
   3  11   7        1.18       -0.59      2.73 o 
   4  11   7        0.26       -0.35      2.28 o 
   5  11   7        7.53        9.88      3.40 o 
   6  11   7        8.35        8.33      4.45 o 
   0  12   7        4.24       -0.74      9.31 o 
   1  12   7        5.90        9.89      5.47 o 
   2  12   7       48.67       45.61      6.75 o 
   3  12   7        7.94       12.61      4.47 o 
   0   0   8      248.08      338.30     13.02 o 
   1   0   8     2052.08     2521.23    120.91 o 
   2   0   8      467.25      467.77     13.91 o 
   3   0   8       35.38       37.43      2.26 o 
   4   0   8       67.44       69.16      5.23 o 
   5   0   8     1375.84     1376.07     41.82 o 
   6   0   8       69.89       72.63      4.20 o 
   7   0   8      539.10      529.50     19.44 o 
   8   0   8       87.62       69.98      5.48 o 
   9   0   8      228.25      197.40     14.72 o 
  10   0   8       63.41       61.29      6.04 o 
  11   0   8       15.82       15.39      4.53 o 
  12   0   8        0.01        5.64      6.35 o 
   1   1   8       15.90       37.38      3.49 o 
   2   1   8     2214.46     2219.72     47.31 o 
   3   1   8       16.48       26.93      1.45 o 
   4   1   8       17.39       18.50      1.13 o 
   5   1   8       60.67       68.07      2.56 o 
   6   1   8        1.83        2.97      1.13 o 
   7   1   8        0.18        0.77      1.01 o 
   8   1   8      429.94      406.20     13.75 o 
   9   1   8        0.10        0.89      1.43 o 
  10   1   8       15.96       23.97      2.89 o 
  11   1   8       17.68       18.21      4.10 o 
  12   1   8        1.35        0.34      2.83 o 
   0   2   8     1977.47     2014.58     57.09 o 
   1   2   8      404.62      359.16      9.81 o 
   2   2   8       77.82       73.22      2.59 o 
   3   2   8      280.62      297.18      6.71 o 
   4   2   8      265.43      270.60      6.31 o 
   5   2   8      288.95      285.17      8.34 o 
   6   2   8       43.45       46.01      3.18 o 
   7   2   8      294.40      253.46      7.57 o 
   8   2   8       92.44       93.66      4.82 o 
   9   2   8       51.48       53.55      3.66 o 
  10   2   8       13.68       18.75      2.83 o 
  11   2   8       37.97       40.25      4.49 o 
  12   2   8        4.33        2.54      3.05 o 
   1   3   8     1295.36     1249.08     26.12 o 
   2   3   8        4.17       10.21      1.20 o 
   3   3   8      824.47      841.95     21.56 o 
   4   3   8       45.14       47.90      2.74 o 
   5   3   8        2.73        9.88      1.70 o 
   6   3   8       20.13       24.75      2.32 o 
   7   3   8       79.63       70.72      3.73 o 
   8   3   8      193.80      175.27      8.01 o 
   9   3   8       22.64       20.03      2.81 o 
  10   3   8        0.34       -0.10      2.03 o 
  11   3   8       50.41       42.62      4.83 o 
   0   4   8      141.27      129.95      8.09 o 
   1   4   8      313.03      274.71      6.89 o 
   2   4   8      896.50      870.57     19.09 o 
   3   4   8       17.51       22.31      1.90 o 
   4   4   8        3.32        8.05      2.03 o 
   5   4   8      100.65      103.44      4.37 o 
   6   4   8       27.00       20.95      2.42 o 
   7   4   8       78.26       79.53      4.19 o 
   8   4   8       46.85       47.03      3.84 o 
   9   4   8       18.38       28.27      3.89 o 
  10   4   8       26.04       26.35      3.98 o 
  11   4   8       11.27       12.61      3.41 o 
   1   5   8       46.48       51.64      3.62 o 
   2   5   8        0.06        1.03      1.12 o 
   3   5   8       33.39       28.29      2.32 o 
   4   5   8        3.33        9.72      2.01 o 
   5   5   8       38.59       35.26      2.80 o 
   6   5   8        2.74        3.50      1.54 o 
   7   5   8        0.53       -1.32      1.74 o 
   8   5   8      215.47      192.00     10.50 o 
   9   5   8       80.23       75.90      6.32 o 
  10   5   8       18.46       18.42      3.80 o 
  11   5   8        0.55        7.40      3.17 o 
   0   6   8      615.42      635.71     20.35 o 
   1   6   8      514.13      475.83     16.21 o 
   2   6   8        6.28        9.13      1.72 o 
   3   6   8       81.24       79.28      3.87 o 
   4   6   8       36.78       30.13      2.80 o 
   5   6   8       26.24       31.04      2.74 o 
   6   6   8      184.81      159.99      7.53 o 
   7   6   8       43.53       34.71      4.04 o 
   8   6   8       22.86       31.80      4.16 o 
   9   6   8       61.90       58.78      5.96 o 
  10   6   8       59.68       63.36     10.88 o 
   1   7   8       31.42       31.46      2.49 o 
   2   7   8       44.44       41.60      3.34 o 
   3   7   8       32.26       35.11      2.71 o 
   4   7   8       85.11       77.46      4.43 o 
   5   7   8        0.45        0.69      1.71 o 
   6   7   8       55.89       54.19      5.39 o 
   7   7   8        3.07        2.14      2.47 o 
   8   7   8      139.28      138.73      9.79 o 
   9   7   8       21.79       20.82      4.23 o 
  10   7   8       19.15       20.41      5.04 o 
   0   8   8      165.68      168.58      8.09 o 
   1   8   8      494.96      487.84     17.52 o 
   2   8   8        1.97        2.09      1.59 o 
   3   8   8        1.48        1.91      1.65 o 
   4   8   8       45.44       42.33      3.75 o 
   5   8   8       45.24       45.71      4.46 o 
   6   8   8        7.42        5.31      2.56 o 
   7   8   8        8.31        5.85      2.99 o 
   8   8   8        0.02        6.03      3.76 o 
   9   8   8       19.00       24.68      4.69 o 
   1   9   8       73.31       80.38      5.00 o 
   2   9   8       60.96       62.76      4.44 o 
   3   9   8        0.02       -0.64      1.70 o 
   4   9   8       18.18       21.70      4.45 o 
   5   9   8       28.41       29.25      4.07 o 
   6   9   8        4.04        3.18      2.60 o 
   7   9   8        1.41        2.65      2.91 o 
   8   9   8        0.11       -1.08      2.75 o 
   0  10   8      313.85      274.83     20.28 o 
   1  10   8       12.02       14.76      2.96 o 
   2  10   8       13.21       17.69      3.64 o 
   3  10   8        0.01        4.22      2.66 o 
   4  10   8        0.80        1.34      2.45 o 
   5  10   8        3.93        3.62      2.90 o 
   6  10   8        3.18        7.21      3.78 o 
   7  10   8        0.01        2.24      2.83 o 
   1  11   8        0.58        2.54      2.96 o 
   2  11   8       23.56       23.13      7.24 o 
   3  11   8        1.05       13.52      6.15 o 
   4  11   8        5.17       10.35      4.21 o 
   5  11   8        0.59        4.47      3.39 o 
   0  12   8       19.27       18.26     10.20 o 
   1  12   8       24.32       18.01      6.59 o 
   2  12   8       29.68       25.54      8.00 o 
   1   1   9       17.77       18.63      1.67 o 
   2   1   9     1916.94     2068.69     41.63 o 
   3   1   9      620.44      621.24     16.40 o 
   4   1   9        1.16        4.08      1.21 o 
   5   1   9       53.93       51.35      2.58 o 
   6   1   9       53.15       60.58      2.73 o 
   7   1   9      381.36      357.93     10.11 o 
   8   1   9       15.06       18.78      2.80 o 
   9   1   9        0.23        2.03      1.72 o 
  10   1   9       60.34       54.17      6.16 o 
  11   1   9        5.86        7.29      3.94 o 
   0   2   9      425.40      460.39     12.15 o 
   1   2   9     1003.77     1096.20     25.55 o 
   2   2   9      338.34      342.09      8.88 o 
   3   2   9       26.57       34.78      2.06 o 
   4   2   9      284.21      253.24      6.54 o 
   5   2   9       94.86      103.62      4.48 o 
   6   2   9      561.85      546.93     16.67 o 
   7   2   9      226.57      214.14      8.31 o 
   8   2   9       19.62       20.78      2.53 o 
   9   2   9       47.50       43.34      3.45 o 
  10   2   9        4.52        7.22      2.43 o 
  11   2   9       31.61       32.02      5.16 o 
   1   3   9       31.30       32.65      1.80 o 
   2   3   9      121.86      128.81      3.90 o 
   3   3   9        0.57        0.86      1.24 o 
   4   3   9        3.84        8.94      1.88 o 
   5   3   9       17.60       23.15      2.29 o 
   6   3   9       87.31       78.63      4.23 o 
   7   3   9      318.25      288.11     10.33 o 
   8   3   9        0.77       12.10      2.84 o 
   9   3   9        6.55        4.85      2.26 o 
  10   3   9        0.34       -0.37      2.06 o 
  11   3   9        2.63        4.80      3.41 o 
   0   4   9      321.86      366.06     31.76 o 
   1   4   9       84.28       73.37      2.71 o 
   2   4   9      983.26      957.76     22.49 o 
   3   4   9      115.68       96.68      4.36 o 
   4   4   9       34.07       36.01      2.69 o 
   5   4   9       86.94       91.89      4.48 o 
   6   4   9      250.48      231.89      8.71 o 
   7   4   9        3.71        2.59      1.59 o 
   8   4   9      300.64      278.67     12.30 o 
   9   4   9       38.21       56.98      5.38 o 
  10   4   9       30.28       25.65      4.11 o 
  11   4   9        6.95        9.17      3.48 o 
   1   5   9      184.92      177.25      7.03 o 
   2   5   9        3.14        6.70      1.57 o 
   3   5   9      145.25      139.15      5.72 o 
   4   5   9        3.41        4.18      1.82 o 
   5   5   9       55.49       60.38      3.82 o 
   6   5   9       13.12       10.53      2.17 o 
   7   5   9        5.98        7.17      2.25 o 
   8   5   9        4.32       12.51      3.39 o 
   9   5   9        0.13        2.14      2.35 o 
  10   5   9        2.86       -0.38      2.43 o 
   0   6   9      545.96      595.20     31.80 o 
   1   6   9       36.81       39.51      4.45 o 
   2   6   9       54.20       54.44      3.41 o 
   3   6   9       87.51       83.10      4.35 o 
   4   6   9        0.00        2.53      1.59 o 
   5   6   9      422.99      395.11     15.14 o 
   6   6   9       37.91       37.45      3.54 o 
   7   6   9       82.10       84.44      6.63 o 
   8   6   9        1.13        2.98      2.72 o 
   9   6   9        0.96        3.38      2.74 o 
  10   6   9        1.41        3.72      3.07 o 
   1   7   9      322.39      298.35     14.42 o 
   2   7   9      228.77      222.43     11.51 o 
   3   7   9      113.98      112.46      5.55 o 
   4   7   9       38.27       40.61      3.98 o 
   5   7   9        5.11        7.27      2.67 o 
   6   7   9       62.07       73.03      6.94 o 
   7   7   9        8.41       10.05      3.26 o 
   8   7   9       53.18       54.66      6.01 o 
   9   7   9        0.09        5.45      3.38 o 
   0   8   9        1.28        2.05      3.13 o 
   1   8   9      244.05      238.30     11.33 o 
   2   8   9        6.39        7.92      2.02 o 
   3   8   9       45.43       43.45      3.71 o 
   4   8   9        5.63        3.90      2.20 o 
   5   8   9       31.83       36.73      4.06 o 
   6   8   9        2.92        6.81      2.77 o 
   7   8   9        0.56        1.63      2.39 o 
   8   8   9        0.03        1.72      2.67 o 
   9   8   9       21.80       32.26      5.15 o 
   1   9   9       41.95       38.49      3.89 o 
   2   9   9        3.73        4.99      2.29 o 
   3   9   9        2.98        2.50      2.02 o 
   4   9   9       69.96       77.07      6.35 o 
   5   9   9       16.38       15.34      3.17 o 
   6   9   9       15.74       10.98      3.21 o 
   7   9   9        1.62        0.94      2.59 o 
   8   9   9       10.16        6.21      3.44 o 
   0  10   9      344.03      288.75     20.56 o 
   1  10   9       76.29       69.82      5.83 o 
   2  10   9       29.71       38.27      6.02 o 
   3  10   9        2.34        4.76      3.31 o 
   4  10   9       25.92       28.17      5.43 o 
   5  10   9        5.55       10.07      3.92 o 
   6  10   9        0.17        1.11      3.03 o 
   1  11   9        3.98        0.62      2.81 o 
   2  11   9        0.01        2.27      3.41 o 
   3  11   9       22.64       33.01      6.32 o 
   4  11   9        4.02        5.38      3.98 o 
   0   0  10       28.00       31.70      3.38 o 
   1   0  10        3.87       11.34      2.21 o 
   2   0  10        6.14        8.85      1.51 o 
   3   0  10       53.66       54.42      3.24 o 
   4   0  10      265.50      248.97     11.57 o 
   5   0  10      965.14      924.54     31.38 o 
   6   0  10      562.04      627.50     50.04 o 
   7   0  10       27.95       31.37      4.53 o 
   8   0  10       12.44        9.84      5.25 o 
   9   0  10       75.52       96.96      9.68 o 
  10   0  10      181.18      174.63     15.82 o 
  11   0  10        0.66        3.41      6.12 o 
   1   1  10      821.17      875.11     22.99 o 
   2   1  10      476.29      456.72      9.51 o 
   3   1  10      462.80      465.56     11.47 o 
   4   1  10        1.10       -0.17      0.93 o 
   5   1  10        7.61        9.55      2.48 o 
   6   1  10      318.70      300.53      9.20 o 
   7   1  10       78.44       79.31      4.37 o 
   8   1  10       48.79       41.17      3.44 o 
   9   1  10        0.66        1.12      1.90 o 
  10   1  10        0.29       -2.26      2.26 o 
  11   1  10       94.28       86.15      9.51 o 
   0   2  10     1513.75     1521.12     44.08 o 
   1   2  10      836.10      790.19     18.23 o 
   2   2  10     1258.28     1282.98     30.97 o 
   3   2  10       85.07       96.51      3.68 o 
   4   2  10      602.54      602.87     16.44 o 
   5   2  10      342.43      327.99     10.79 o 
   6   2  10        8.70       18.67      2.55 o 
   7   2  10       99.64      103.02      5.38 o 
   8   2  10        5.20        7.59      1.97 o 
   9   2  10       28.67       30.29      3.24 o 
  10   2  10        3.56        4.41      2.33 o 
  11   2  10        8.93       13.92      4.13 o 
   1   3  10      414.79      375.91      9.33 o 
   2   3  10      260.54      248.22      6.96 o 
   3   3  10       40.14       42.51      3.09 o 
   4   3  10        7.80        7.92      1.99 o 
   5   3  10        1.39       -0.46      1.51 o 
   6   3  10      269.11      248.11      9.21 o 
   7   3  10       98.48      102.88      5.37 o 
   8   3  10       84.02       67.14      4.54 o 
   9   3  10      138.64      122.12      7.17 o 
  10   3  10        0.45        0.97      2.19 o 
  11   3  10        3.83       10.69      4.07 o 
   0   4  10       19.77       18.26      2.93 o 
   1   4  10      191.76      177.14      5.76 o 
   2   4  10       56.03       54.50      2.51 o 
   3   4  10       15.08       18.22      2.26 o 
   4   4  10       56.43       51.96      3.48 o 
   5   4  10       56.30       55.06      3.77 o 
   6   4  10       13.07       15.67      2.38 o 
   7   4  10       90.58       88.75      5.00 o 
   8   4  10       61.21       60.33      5.11 o 
   9   4  10      107.90       93.37      7.48 o 
  10   4  10        1.05       -0.36      2.17 o 
   1   5  10      277.28      250.61      9.56 o 
   2   5  10      727.31      704.37     21.74 o 
   3   5  10      857.04      838.96     26.35 o 
   4   5  10      146.04      138.48      6.21 o 
   5   5  10        0.91        1.38      1.68 o 
   6   5  10       65.08       60.14      4.07 o 
   7   5  10       58.79       61.21      4.99 o 
   8   5  10       59.45       46.10      4.79 o 
   9   5  10        3.02       10.53      3.40 o 
  10   5  10        8.74       17.76      4.66 o 
   0   6  10       60.22       54.83      5.93 o 
   1   6  10       28.83       36.42      2.87 o 
   2   6  10       20.09       29.90      2.72 o 
   3   6  10      298.60      288.03     10.47 o 
   4   6  10       33.38       35.14      3.19 o 
   5   6  10       21.25       20.99      2.73 o 
   6   6  10       14.94       17.73      3.04 o 
   7   6  10      114.45      107.38      7.49 o 
   8   6  10       31.89       34.34      4.62 o 
   9   6  10        0.31        5.49      3.05 o 
   1   7  10      191.41      177.99      8.66 o 
   2   7  10      110.21      108.99      5.73 o 
   3   7  10       31.26       35.97      3.33 o 
   4   7  10       37.19       35.01      3.46 o 
   5   7  10        6.16        7.42      2.58 o 
   6   7  10        6.15        5.61      2.57 o 
   7   7  10        7.83        5.01      3.64 o 
   8   7  10       11.23       19.75      4.27 o 
   9   7  10        0.81       -0.75      2.58 o 
   0   8  10      112.21      121.56     10.62 o 
   1   8  10       48.85       50.40      4.42 o 
   2   8  10        2.56        6.09      2.32 o 
   3   8  10        2.00        3.74      2.02 o 
   4   8  10      122.75      108.71      6.64 o 
   5   8  10       14.20       19.07      3.62 o 
   6   8  10        9.70        8.97      3.15 o 
   7   8  10        3.77       -1.68      2.51 o 
   8   8  10       39.44       52.21      6.45 o 
   1   9  10        1.29       -1.41      2.30 o 
   2   9  10       19.80       24.93      3.54 o 
   3   9  10        0.06        6.52      2.83 o 
   4   9  10        3.99        2.28      2.81 o 
   5   9  10        3.02        4.07      2.74 o 
   6   9  10        1.25        1.08      2.73 o 
   7   9  10        7.49        7.30      3.47 o 
   0  10  10       59.92       53.38      8.26 o 
   1  10  10        6.77        3.55      2.68 o 
   2  10  10        3.46        7.09      3.94 o 
   3  10  10       23.10       24.28      4.86 o 
   4  10  10       17.24       21.24      5.16 o 
   5  10  10       41.54       45.77      6.69 o 
   1  11  10        0.08        5.50      3.63 o 
   2  11  10        0.91        2.89      3.56 o 
   3  11  10        0.05       -2.05      3.36 o 
   1   1  11       35.97       30.51      2.41 o 
   2   1  11      389.66      372.80      9.03 o 
   3   1  11        3.26        2.21      1.18 o 
   4   1  11      128.75      136.73      4.93 o 
   5   1  11      348.05      349.73     10.71 o 
   6   1  11      255.43      288.96     14.01 o 
   7   1  11       20.04       28.66      3.39 o 
   8   1  11       11.93       12.41      2.62 o 
   9   1  11       65.87       67.92      5.65 o 
  10   1  11       29.23       30.79      4.37 o 
  11   1  11       20.25       24.57      5.40 o 
   0   2  11       29.50       32.51      2.93 o 
   1   2  11      270.60      245.29      7.17 o 
   2   2  11       46.06       44.33      2.57 o 
   3   2  11       53.80       46.07      2.84 o 
   4   2  11     1114.51     1164.43     39.07 o 
   5   2  11      250.66      255.80     17.99 o 
   6   2  11       79.26       79.56      4.87 o 
   7   2  11       13.39       10.50      2.16 o 
   8   2  11        2.23        1.89      1.91 o 
   9   2  11        0.76        1.66      2.05 o 
  10   2  11       35.98       38.35      5.72 o 
   1   3  11      198.90      191.65      5.93 o 
   2   3  11        5.35        6.70      1.40 o 
   3   3  11       21.52       26.32      2.73 o 
   4   3  11     1436.85     1469.64     46.91 o 
   5   3  11        0.75        2.36      1.65 o 
   6   3  11      226.63      239.58      9.51 o 
   7   3  11        1.10        3.22      1.87 o 
   8   3  11        4.18        0.54      1.80 o 
   9   3  11        8.52        8.22      2.61 o 
  10   3  11        8.40        8.90      3.66 o 
   0   4  11      336.07      327.65     15.02 o 
   1   4  11        4.42        7.13      1.50 o 
   2   4  11      370.49      359.77     11.56 o 
   3   4  11      421.67      440.41     14.72 o 
   4   4  11      372.07      348.58     12.67 o 
   5   4  11      205.13      199.13      8.27 o 
   6   4  11        1.82        4.40      2.18 o 
   7   4  11        2.23        4.10      1.95 o 
   8   4  11        0.38        2.63      2.11 o 
   9   4  11        1.23        2.62      2.57 o 
  10   4  11        5.31        6.83      4.26 o 
   1   5  11       97.17       90.38      6.22 o 
   2   5  11      202.05      211.80      8.06 o 
   3   5  11       53.35       61.05      4.08 o 
   4   5  11        6.76        6.66      2.19 o 
   5   5  11       10.91        9.85      2.37 o 
   6   5  11       21.89       26.30      3.00 o 
   7   5  11       17.02       19.79      3.37 o 
   8   5  11       69.28       58.49      5.83 o 
   9   5  11        1.14        0.15      2.48 o 
  10   5  11        7.62       10.82      3.81 o 
   0   6  11       63.93       59.02      5.19 o 
   1   6  11       47.56       52.18      4.50 o 
   2   6  11      321.67      304.86     10.82 o 
   3   6  11       45.25       55.32      6.49 o 
   4   6  11      148.20      134.43      6.61 o 
   5   6  11      118.15      118.54      6.52 o 
   6   6  11       42.75       45.26      4.26 o 
   7   6  11        2.49        3.49      2.55 o 
   8   6  11        5.36       11.20      3.41 o 
   9   6  11        0.06        1.47      2.63 o 
   1   7  11       91.07       81.46      5.44 o 
   2   7  11       20.99       21.14      3.23 o 
   3   7  11       92.72       86.58      5.67 o 
   4   7  11        1.59        1.26      1.86 o 
   5   7  11       13.44        8.98      2.55 o 
   6   7  11       68.99       74.18      6.67 o 
   7   7  11       35.08       37.29      5.19 o 
   8   7  11        1.91        3.02      2.75 o 
   0   8  11       14.04       13.88      4.73 o 
   1   8  11        7.29        6.29      2.62 o 
   2   8  11       78.02       73.65      5.54 o 
   3   8  11        9.06        8.30      3.01 o 
   4   8  11       81.89       84.63      6.77 o 
   5   8  11       70.65       78.47      6.73 o 
   6   8  11        9.34        8.67      3.13 o 
   7   8  11        3.31        2.24      2.67 o 
   8   8  11        0.06        2.07      3.06 o 
   1   9  11        4.50        4.82      2.53 o 
   2   9  11       11.64       12.94      2.96 o 
   3   9  11        0.08       -0.01      2.85 o 
   4   9  11        2.77        8.58      3.53 o 
   5   9  11        4.41       12.28      4.81 o 
   6   9  11       27.08       31.97      5.33 o 
   0  10  11        5.38       13.82      7.76 o 
   1  10  11        0.07        2.35      2.75 o 
   2  10  11        4.49        6.62      3.49 o 
   3  10  11        0.49        5.47      3.43 o 
   4  10  11       28.75       28.36      6.67 o 
   5  10  11        5.86        3.07      3.89 o 
   1  11  11        0.28        1.44      3.64 o 
   0   0  12        5.49        6.64      2.42 o 
   1   0  12       16.90       19.97      2.43 o 
   2   0  12        0.01        2.97      2.32 o 
   3   0  12      149.64      152.98      6.65 o 
   4   0  12      369.01      343.73     21.83 o 
   5   0  12     3303.24     3240.97    150.83 o 
   6   0  12      634.33      625.87     29.40 o 
   7   0  12      126.58      115.95      9.80 o 
   8   0  12        1.86        5.07      3.29 o 
   9   0  12       97.75      113.53     11.16 o 
  10   0  12       28.60       28.62      6.67 o 
   1   1  12       44.15       49.51      2.43 o 
   2   1  12      147.11      147.02      5.63 o 
   3   1  12      133.11      125.90      5.04 o 
   4   1  12       79.96       76.36      4.51 o 
   5   1  12      114.42      116.38      5.11 o 
   6   1  12        0.00        1.17      1.73 o 
   7   1  12      100.16       97.20      7.68 o 
   8   1  12       46.06       44.59      4.62 o 
   9   1  12        3.43       12.90      3.28 o 
  10   1  12        1.15        2.15      2.85 o 
   0   2  12       46.94       53.36      4.53 o 
   1   2  12       83.65       93.62      4.06 o 
   2   2  12       64.49       72.40      3.46 o 
   3   2  12      895.97      840.97     23.41 o 
   4   2  12       33.24       38.38      3.60 o 
   5   2  12      214.28      186.42      9.84 o 
   6   2  12        5.14        7.48      2.54 o 
   7   2  12       32.42       31.43      4.13 o 
   8   2  12        1.03       -0.86      1.86 o 
   9   2  12       64.10       64.30      6.19 o 
  10   2  12        1.51        6.71      3.51 o 
   1   3  12       25.79       34.16      2.45 o 
   2   3  12        0.03        0.67      1.12 o 
   3   3  12        6.07        7.06      2.02 o 
   4   3  12        0.07       -0.50      1.66 o 
   5   3  12      341.14      368.55     17.79 o 
   6   3  12        1.09        0.29      1.72 o 
   7   3  12        0.26        0.74      1.88 o 
   8   3  12       47.14       50.44      4.20 o 
   9   3  12       49.62       49.26      5.83 o 
  10   3  12        1.41        1.58      2.96 o 
   0   4  12        8.49        9.05      2.82 o 
   1   4  12      496.18      487.64     16.00 o 
   2   4  12       12.85        9.99      2.12 o 
   3   4  12       77.67       69.90      4.15 o 
   4   4  12        0.12       -1.22      1.66 o 
   5   4  12       58.82       56.81      4.37 o 
   6   4  12       32.85       37.76      3.71 o 
   7   4  12       14.17       15.63      2.73 o 
   8   4  12        0.57        0.27      1.89 o 
   9   4  12       14.87        6.81      3.15 o 
   1   5  12      363.05      366.05     14.39 o 
   2   5  12      183.92      183.69      8.92 o 
   3   5  12       35.10       44.62      3.43 o 
   4   5  12       51.52       56.80      4.22 o 
   5   5  12       53.35       59.56      4.78 o 
   6   5  12       49.72       50.37      4.31 o 
   7   5  12       51.43       51.83      4.78 o 
   8   5  12        1.44       -0.11      2.16 o 
   9   5  12        6.25        0.19      2.46 o 
   0   6  12       22.55       35.45      4.18 o 
   1   6  12        4.69        6.94      2.53 o 
   2   6  12       21.37       14.89      3.00 o 
   3   6  12      217.82      199.96      9.04 o 
   4   6  12        1.23       -1.03      1.92 o 
   5   6  12       66.33       66.27      5.10 o 
   6   6  12        2.86       -1.11      2.08 o 
   7   6  12        0.01       -0.14      2.13 o 
   8   6  12        8.47        5.17      2.86 o 
   1   7  12      104.68      117.05      7.30 o 
   2   7  12        6.30       10.74      2.59 o 
   3   7  12        0.03        7.61      3.15 o 
   4   7  12       22.53       26.56      3.75 o 
   5   7  12        6.86        4.60      2.43 o 
   6   7  12        0.91        4.44      2.68 o 
   7   7  12        0.12       -0.34      2.38 o 
   8   7  12        0.00        2.69      2.97 o 
   0   8  12      141.18      153.08     13.59 o 
   1   8  12       50.80       43.88      4.90 o 
   2   8  12       22.58       27.40      4.21 o 
   3   8  12      119.74      122.68      8.06 o 
   4   8  12        9.77        9.37      3.51 o 
   5   8  12       36.19       46.19      6.92 o 
   6   8  12        0.19        0.59      2.83 o 
   7   8  12        6.04        4.68      3.75 o 
   1   9  12       13.39       12.02      3.34 o 
   2   9  12        0.43        6.33      3.54 o 
   3   9  12        9.96        8.79      3.93 o 
   4   9  12        2.15       14.68      8.44 o 
   5   9  12        0.60        2.35      4.24 o 
   0  10  12        0.47       -1.49      3.69 o 
   1  10  12        2.84        3.36      3.64 o 
   2  10  12        6.67        8.02      3.83 o 
   3  10  12       21.53       28.99      5.86 o 
   1   1  13        7.06        3.66      1.36 o 
   2   1  13        2.96        4.37      1.59 o 
   3   1  13       32.37       32.17      2.75 o 
   4   1  13       19.54       18.49      2.27 o 
   5   1  13      105.92      103.67      6.40 o 
   6   1  13       86.96       86.61      6.43 o 
   7   1  13       19.40       25.59      3.83 o 
   8   1  13       12.48       14.31      3.35 o 
   9   1  13       71.67       61.24      6.21 o 
  10   1  13       21.97       30.28      5.12 o 
   0   2  13       34.59       27.84      3.79 o 
   1   2  13       85.62       88.29      4.18 o 
   2   2  13       44.23       49.06      3.09 o 
   3   2  13       50.62       44.49      3.23 o 
   4   2  13      434.24      418.02     14.76 o 
   5   2  13       46.93       51.12      3.83 o 
   6   2  13       36.43       30.46      3.25 o 
   7   2  13       21.74       26.12      4.79 o 
   8   2  13       13.16       12.62      3.13 o 
   9   2  13        0.70        1.28      2.63 o 
   1   3  13       51.64       51.59      3.81 o 
   2   3  13        0.03        3.16      2.07 o 
   3   3  13      223.12      190.87      8.22 o 
   4   3  13      196.76      200.17      8.67 o 
   5   3  13        1.00        2.75      2.03 o 
   6   3  13       78.94       83.15      5.78 o 
   7   3  13      131.95      135.48      9.09 o 
   8   3  13       26.39       40.99      4.59 o 
   9   3  13        1.56        5.27      3.81 o 
   0   4  13        4.19       11.76      3.13 o 
   1   4  13       47.28       47.34      3.53 o 
   2   4  13      636.30      622.31     23.91 o 
   3   4  13        4.01        7.76      3.04 o 
   4   4  13      124.35      124.64      7.00 o 
   5   4  13       81.04       89.64      5.85 o 
   6   4  13       85.85      104.27      7.08 o 
   7   4  13      116.79      119.76      7.22 o 
   8   4  13       38.54       38.96      5.65 o 
   9   4  13        0.01        4.90      3.81 o 
   1   5  13        2.19        3.33      2.19 o 
   2   5  13       70.23       72.81      5.30 o 
   3   5  13      162.97      171.13      9.39 o 
   4   5  13        1.52        2.93      2.03 o 
   5   5  13       14.60       17.15      3.08 o 
   6   5  13        3.94        7.78      3.26 o 
   7   5  13       51.74       49.54      5.12 o 
   8   5  13        1.43        0.84      2.62 o 
   0   6  13       32.11       25.79      5.21 o 
   1   6  13        7.96        6.46      2.68 o 
   2   6  13        6.68        5.24      2.92 o 
   3   6  13       30.07       31.73      3.97 o 
   4   6  13       16.28       23.90      3.51 o 
   5   6  13       95.41       94.11      6.20 o 
   6   6  13       22.39       23.98      3.91 o 
   7   6  13       10.89       13.99      3.85 o 
   8   6  13        0.05        0.26      2.40 o 
   1   7  13       80.75       90.48      6.83 o 
   2   7  13        4.58        5.92      2.98 o 
   3   7  13      164.39      164.22      9.41 o 
   4   7  13       20.75       19.33      3.53 o 
   5   7  13       21.83       38.66      5.69 o 
   6   7  13        2.02       -2.52      3.05 o 
   7   7  13        7.30       19.48      5.05 o 
   0   8  13      101.80       82.52      9.58 o 
   1   8  13       30.10       40.68      5.06 o 
   2   8  13        3.50        6.14      3.95 o 
   3   8  13        2.40        7.79      3.80 o 
   4   8  13        3.06        2.77      3.21 o 
   5   8  13        0.21        3.84      3.61 o 
   6   8  13        1.30       -0.29      3.06 o 
   1   9  13       42.24       51.88      5.87 o 
   2   9  13        0.00        0.43      2.65 o 
   3   9  13        3.50        4.52      3.46 o 
   4   9  13       16.88       19.49      5.58 o 
   0  10  13        7.92       11.00      6.92 o 
   1  10  13       46.06       48.95      7.38 o 
   0   0  14       10.48        8.76      4.09 o 
   1   0  14      224.67      162.94      8.34 o 
   2   0  14      272.49      241.51     13.30 o 
   3   0  14       41.60       38.84      4.06 o 
   4   0  14       11.38       14.60      4.11 o 
   5   0  14      155.01      143.83     10.14 o 
   6   0  14      125.79      107.98     10.52 o 
   7   0  14       15.93       15.61      6.39 o 
   8   0  14        0.62        6.49      4.24 o 
   9   0  14        0.20       -2.87      3.69 o 
   1   1  14      332.62      306.42     10.20 o 
   2   1  14        8.77       13.54      1.95 o 
   3   1  14       65.86       65.29      3.75 o 
   4   1  14       22.57       31.80      3.01 o 
   5   1  14        0.00        4.41      2.14 o 
   6   1  14        5.22        4.44      2.09 o 
   7   1  14        0.01        9.32      3.87 o 
   8   1  14       49.54       48.16      5.22 o 
   9   1  14        6.81        5.95      3.12 o 
   0   2  14        2.74        1.57      2.55 o 
   1   2  14      302.99      281.15     10.71 o 
   2   2  14        4.13        5.38      1.71 o 
   3   2  14        0.16        3.00      1.73 o 
   4   2  14       26.90       27.40      3.04 o 
   5   2  14        1.91        5.24      2.45 o 
   6   2  14       88.37       90.21      6.03 o 
   7   2  14       22.86       18.89      3.43 o 
   8   2  14        0.00        0.06      2.27 o 
   9   2  14       34.61       40.56      5.63 o 
   1   3  14       63.74       79.01      4.95 o 
   2   3  14       96.70       99.58      6.20 o 
   3   3  14       18.84       29.69      3.47 o 
   4   3  14        0.52        1.47      1.74 o 
   5   3  14        1.39        2.19      1.93 o 
   6   3  14       69.54       59.81      5.37 o 
   7   3  14       83.75       75.94      6.47 o 
   8   3  14        3.02        1.02      2.83 o 
   9   3  14       96.04       94.00     10.17 o 
   0   4  14       22.78       23.14      4.76 o 
   1   4  14       58.33       62.85      4.87 o 
   2   4  14       48.77       52.37      4.79 o 
   3   4  14       62.09       54.55      4.76 o 
   4   4  14        3.03       -0.44      1.80 o 
   5   4  14       20.67       26.55      3.47 o 
   6   4  14       13.77       22.45      3.64 o 
   7   4  14       71.61       70.41      7.48 o 
   8   4  14       30.22       25.17      5.83 o 
   1   5  14       53.49       57.78      5.41 o 
   2   5  14       68.01       56.07      4.89 o 
   3   5  14      177.24      157.79      8.78 o 
   4   5  14        0.21        1.48      2.26 o 
   5   5  14       10.21       12.06      2.92 o 
   6   5  14       34.93       38.30      4.57 o 
   7   5  14        0.95        1.52      2.95 o 
   8   5  14       13.21        8.09      4.36 o 
   0   6  14      211.66      220.13     18.23 o 
   1   6  14        0.12       -2.11      2.50 o 
   2   6  14       85.79       93.76      7.08 o 
   3   6  14       48.44       44.56      5.16 o 
   4   6  14       59.06       53.29      5.47 o 
   5   6  14        2.22        0.93      2.69 o 
   6   6  14       22.05       25.63      5.48 o 
   7   6  14       64.89       69.72      9.12 o 
   1   7  14       28.35       31.90      4.62 o 
   2   7  14       29.38       30.46      4.23 o 
   3   7  14        0.25        0.46      2.34 o 
   4   7  14        0.03        1.14      2.93 o 
   5   7  14        0.02        1.67      2.93 o 
   6   7  14        2.34        3.76      3.49 o 
   0   8  14       20.62       41.64      7.86 o 
   1   8  14       23.60       24.49      4.35 o 
   2   8  14        0.00       -0.78      2.60 o 
   3   8  14        3.58        8.35      3.63 o 
   4   8  14        5.75        4.70      3.94 o 
   5   8  14       24.17       23.51      5.48 o 
   1   9  14        1.04        0.74      2.90 o 
   2   9  14       22.35       34.25      8.12 o 
   3   9  14        2.23       17.44      9.79 o 
   1   1  15        3.39        4.20      1.82 o 
   2   1  15       80.05       84.44      4.96 o 
   3   1  15       38.93       47.46      3.88 o 
   4   1  15       45.31       53.66      4.60 o 
   5   1  15        1.52        0.46      1.92 o 
   6   1  15       17.91       20.85      3.94 o 
   7   1  15       72.42       66.47      6.38 o 
   8   1  15       11.83       24.12      4.10 o 
   0   2  15      344.86      300.07     17.47 o 
   1   2  15       62.66       62.51      4.24 o 
   2   2  15        5.08        6.80      2.32 o 
   3   2  15       19.43       20.38      2.84 o 
   4   2  15        2.68        4.39      2.19 o 
   5   2  15       35.77       39.77      4.33 o 
   6   2  15        9.48        9.68      2.95 o 
   7   2  15       52.43       57.71      6.11 o 
   8   2  15       18.94       26.36      4.60 o 
   1   3  15       12.74       28.78      3.65 o 
   2   3  15        2.23        1.68      1.97 o 
   3   3  15       65.70       58.36      5.04 o 
   4   3  15        1.23        4.83      2.18 o 
   5   3  15        3.18        3.67      2.35 o 
   6   3  15        1.02        0.78      2.18 o 
   7   3  15      111.87      100.92      8.26 o 
   8   3  15       79.18       79.82      8.08 o 
   0   4  15       31.40       25.17      8.74 o 
   1   4  15       10.55       12.71      3.15 o 
   2   4  15       31.13       25.63      3.68 o 
   3   4  15        5.13        9.78      2.80 o 
   4   4  15        8.68       15.88      3.13 o 
   5   4  15        4.51        5.92      2.56 o 
   6   4  15        8.89       17.20      4.10 o 
   7   4  15        2.39        3.20      3.09 o 
   1   5  15        2.80        8.54      2.66 o 
   2   5  15        1.17        0.94      2.22 o 
   3   5  15       69.00       70.75      6.30 o 
   4   5  15       52.15       47.54      5.04 o 
   5   5  15        0.21        0.92      2.32 o 
   6   5  15       28.64       32.48      5.85 o 
   7   5  15        1.35        5.47      4.52 o 
   0   6  15       96.60       78.98      9.32 o 
   1   6  15        2.21        0.30      2.24 o 
   2   6  15       27.28       28.71      4.42 o 
   3   6  15        2.65        1.29      2.19 o 
   4   6  15        1.32        4.66      2.59 o 
   5   6  15       33.24       27.87      4.96 o 
   6   6  15       26.53       24.33      6.00 o 
   1   7  15       25.23       35.98      5.20 o 
   2   7  15        3.49        7.47      2.93 o 
   3   7  15       22.08       31.64      5.10 o 
   4   7  15        1.22       -0.30      2.90 o 
   5   7  15        1.72       -0.72      3.62 o 
   0   8  15        3.52        3.74      4.31 o 
   1   8  15      171.71      158.28     11.76 o 
   2   8  15        4.33        6.40      3.72 o 
   3   8  15        1.41        8.09      7.04 o 
   0   0  16       85.87       54.69     15.22 o 
   1   0  16      149.54      131.95     11.24 o 
   2   0  16        2.12        4.95      3.00 o 
   3   0  16        4.90        8.47      5.82 o 
   4   0  16       67.92       80.36      9.29 o 
   5   0  16       57.51       58.86      8.69 o 
   6   0  16       34.58       34.47      6.84 o 
   7   0  16       14.05       17.78      6.17 o 
   1   1  16        3.78       12.26      2.90 o 
   2   1  16        0.01        2.76      2.04 o 
   3   1  16        5.34        7.25      2.37 o 
   4   1  16        4.88        5.10      2.43 o 
   5   1  16        5.75        1.92      2.49 o 
   6   1  16        4.64        5.45      2.98 o 
   7   1  16        1.57       -1.47      2.56 o 
   0   2  16       37.87       43.31      5.82 o 
   1   2  16        7.96       18.17      3.04 o 
   2   2  16        3.90       10.96      3.13 o 
   3   2  16      190.54      175.97     10.68 o 
   4   2  16        0.26       -0.49      1.97 o 
   5   2  16       13.85       17.33      3.68 o 
   6   2  16       29.66       43.21      5.11 o 
   7   2  16       28.58       27.08      5.34 o 
   1   3  16       65.46       77.71      6.15 o 
   2   3  16       10.65       10.94      2.89 o 
   3   3  16       58.53       58.87      5.61 o 
   4   3  16        0.57        1.95      2.44 o 
   5   3  16        2.23        5.49      2.96 o 
   6   3  16        5.46        4.81      3.23 o 
   7   3  16       59.21       51.95      8.11 o 
   0   4  16       33.59       46.70      7.25 o 
   1   4  16       12.09       17.88      4.11 o 
   2   4  16       29.80       36.62      4.32 o 
   3   4  16        0.27        4.19      2.52 o 
   4   4  16       10.94       18.95      4.54 o 
   5   4  16       49.02       36.42      5.50 o 
   6   4  16        4.91       12.79      5.15 o 
   1   5  16      148.28      150.55     10.43 o 
   2   5  16       26.59       25.39      4.25 o 
   3   5  16       74.62       73.23      6.48 o 
   4   5  16       15.31       20.89      3.96 o 
   5   5  16        0.27        1.33      2.61 o 
   6   5  16        6.21        2.92      3.63 o 
   0   6  16       37.54       41.32      7.98 o 
   1   6  16       10.90       12.79      3.81 o 
   2   6  16        5.90        4.14      3.01 o 
   3   6  16        5.21        1.47      2.67 o 
   4   6  16        0.46       -0.77      2.73 o 
   5   6  16        0.46        3.05      3.55 o 
   1   7  16        7.99       12.57      4.19 o 
   2   7  16       15.13       12.49      3.95 o 
   3   7  16       21.34       22.18      5.33 o 
   4   7  16        4.48        3.51      5.01 o 
   1   1  17        2.94        9.29      3.02 o 
   2   1  17        0.39       -1.04      2.24 o 
   3   1  17        1.28        0.93      2.21 o 
   4   1  17        6.83        6.35      3.50 o 
   5   1  17       51.92       60.75      7.08 o 
   6   1  17        1.40        0.12      2.55 o 
   0   2  17       94.39       85.40      9.10 o 
   1   2  17        9.54       18.03      3.70 o 
   2   2  17        8.43       13.71      3.53 o 
   3   2  17        1.77        0.62      2.16 o 
   4   2  17       38.43       48.53      5.44 o 
   5   2  17        0.80       -2.27      2.86 o 
   6   2  17       41.12       46.72      6.73 o 
   1   3  17       34.97       50.60      5.36 o 
   2   3  17       74.62       66.63      6.09 o 
   3   3  17        2.95        3.92      2.81 o 
   4   3  17       29.68       29.01      4.85 o 
   5   3  17        5.36        4.03      3.31 o 
   6   3  17       32.36       36.74      6.33 o 
   0   4  17        2.87        0.40      3.56 o 
   1   4  17       24.14       31.91      4.84 o 
   2   4  17        6.10       14.94      5.38 o 
   3   4  17        0.55        0.31      2.38 o 
   4   4  17        0.11        6.89      3.28 o 
   5   4  17       12.82       14.91      4.26 o 
   1   5  17       10.95       11.60      3.65 o 
   2   5  17       25.31       40.75      5.90 o 
   3   5  17        8.98       12.86      4.15 o 
   4   5  17       12.48        9.83      4.19 o 
   5   5  17        2.81        6.63      3.70 o 
   0   6  17       31.76       51.39      8.35 o 
   1   6  17       20.55       19.70      4.83 o 
   2   6  17        4.65        5.43      3.25 o 
   3   6  17       33.15       45.72      6.79 o 
   0   0  18        0.99        2.63      5.76 o 
   1   0  18       47.81       44.39      7.79 o 
   2   0  18        6.53        2.62      4.51 o 
   3   0  18        3.82        4.44      4.89 o 
   4   0  18       15.10       22.21      7.70 o 
   5   0  18      146.32      152.92     21.06 o 
   1   1  18       51.16       46.56      5.80 o 
   2   1  18        1.46        1.64      2.69 o 
   3   1  18       32.45       41.56      6.49 o 
   4   1  18        1.16        1.17      3.51 o 
   5   1  18        6.88        4.50      3.83 o 
   0   2  18        0.26        7.70      5.63 o 
   1   2  18       39.89       36.94      5.75 o 
   2   2  18        6.19        9.63      3.68 o 
   3   2  18       79.07       89.61      9.26 o 
   4   2  18        1.87        4.77      3.26 o 
   5   2  18       72.24       70.14      8.38 o 
   1   3  18       15.07       18.35      5.10 o 
   2   3  18        2.01        9.63      3.74 o 
   3   3  18        3.78       10.60      3.31 o 
   4   3  18        1.66        3.43      3.75 o 
   5   3  18       18.40       19.74      5.08 o 
   0   4  18        1.02        3.21      5.23 o 
   1   4  18       73.18       79.48     10.59 o 
   2   4  18        2.23        8.73      4.15 o 
   3   4  18        9.14        5.35      3.49 o 
   4   4  18       14.97       10.72      4.22 o 
   1   5  18       10.35       16.75      4.91 o 
   2   5  18        0.00        0.63      3.62 o 
   3   5  18        8.11       13.97      5.57 o 
   1   1  19        0.61       -1.94      2.94 o 
   2   1  19        3.97        4.43      3.79 o 
   3   1  19       12.08       16.57      4.98 o 
   4   1  19        0.53       13.01      6.73 o 
   0   2  19        8.24        3.16      5.39 o 
   1   2  19        6.01       11.29      4.56 o 
   2   2  19        0.89        1.31      3.58 o 
   3   2  19       15.47       12.65      4.60 o 
   1   3  19        0.93        3.78      3.74 o 
   2   3  19       17.52       14.82      5.81 o 
   3   3  19       14.47        6.20      5.53 o 
   0   4  19       15.81       13.52      7.01 o 
   1   4  19        1.80        0.18      3.13 o 
                                                 
